# Supplementary material for: Carrageenophyte Kappaphycus malesianus Inhibits Microglia-Mediated Neuroinflammation via Suppression of AKT/NF-κB and ERK Signaling Pathways
Source: Mar Drugs. 2022 Aug 20;20(8):534. doi: 10.3390/md20080534 (PMC9410251; doi:10.3390/md20080534)
Supplement: Supplementary file 1 [file marinedrugs-20-00534-s001.zip]

Archive with 1 entries (1 files):
- marinedrugs-1863141-supplementary.pdf
